# Supplementary material for: Opposite sex housing enhances reproductive function and induces transcriptional changes in the preoptic area of GnRH-deficient mice
Source: Front Endocrinol (Lausanne). 2025 Apr 15;16:1571740. doi: 10.3389/fendo.2025.1571740 (PMC12037384; doi:10.3389/fendo.2025.1571740)
Supplement: Supplementary file 1 [file Table1.xlsx]

## Sheet: Sheet1
Supplementary Table 1: Differentially expressed genes (DEGs) of OS-housed dnFGFR male mice compared to their SS-housed counterpart. Genes were considered significantly differentially expressed with adjusted p < 0.1.
Differentially expressed genes (DEGs) of OS-housed dnFGFR male mice compared to their SS-housed counterpart. Genes were considered significantly differentially expressed with adjusted p < 0.1.	baseMean	log2FoldChange	lfcSE	stat	pvalue	padj
Ptges3	3267.63	0.273608	0.0459529	5.9541	2.61504e-09	3.90008e-05
Otof	2061.63	-0.57175	0.110073	-5.19426	2.05536e-07	0.00153268
Ttc34	257.94	-0.545735	0.11158	-4.89099	1.0033e-06	0.00498774
Prrc2a	16461.2	-0.268631	0.0562192	-4.77827	1.76807e-06	0.00659224
Hpf1	1341.07	0.256353	0.0545532	4.69913	2.61266e-06	0.00779306
Zswim8	4924.74	-0.255536	0.0555778	-4.5978	4.26981e-06	0.0106133
Rai1	3183.2	-0.292101	0.064454	-4.53192	5.84493e-06	0.012453
Zfp710	997.591	-0.294628	0.0660996	-4.45733	8.29885e-06	0.0154711
Selenof	5075.28	0.224108	0.051303	4.36833	1.25202e-05	0.0169752
Odc1	2696.38	0.266806	0.0610062	4.37342	1.22316e-05	0.0169752
Zfp335	2021.51	-0.278296	0.0636481	-4.37242	1.22877e-05	0.0169752
Scube3	1032.05	-0.355507	0.0820255	-4.3341	1.46357e-05	0.0181898
Prr12	3787.38	-0.248735	0.0580255	-4.28665	1.8139e-05	0.0208097
Cic	7401.74	-0.262834	0.0618078	-4.25244	2.11455e-05	0.0218559
Mir2861	154.252	-0.796182	0.187613	-4.24375	2.1982e-05	0.0218559
Sptbn4	9789.19	-0.297081	0.0712158	-4.17156	3.0252e-05	0.0265399
Hip1r	3456.27	-0.229237	0.0548808	-4.17699	2.95394e-05	0.0265399
Tnk2os	844.906	-0.312662	0.0756803	-4.13136	3.60626e-05	0.0298799
Kcnj8	160.569	0.585333	0.145014	4.03639	5.42809e-05	0.0377001
Kcnd3os	90.0534	-0.857576	0.212318	-4.03911	5.36541e-05	0.0377001
4930419G24Rik	155.701	-0.560985	0.139111	-4.03264	5.5153e-05	0.0377001
Nlgn2	11428.4	-0.285053	0.0707205	-4.03069	5.56124e-05	0.0377001
Gm5901	234.837	-0.716431	0.178253	-4.01919	5.83986e-05	0.0378677
Krba1	2245.46	-0.230909	0.0579312	-3.98592	6.72187e-05	0.0399405
Rgs9	14779.3	-0.322593	0.0811035	-3.97755	6.96294e-05	0.0399405
Igip	2494.23	0.281853	0.0705989	3.99231	6.54321e-05	0.0399405
Pcnp	5867.37	0.157375	0.0398829	3.94593	7.94908e-05	0.0439084
D130020L05Rik	285.924	-0.406958	0.103941	-3.91528	9.02998e-05	0.0480975
Haus2	798.995	0.329801	0.0848091	3.88874	0.000100764	0.0517613
Kdm6b	2431.37	-0.320329	0.0825423	-3.88079	0.00010412	0.0517613
1700110K17Rik	178.21	-0.694496	0.179977	-3.85879	0.000113948	0.0548198
A230070E04Rik	2828.97	-0.276284	0.0717687	-3.84964	0.000118291	0.0551311
Sipa1l3	2341.81	-0.210099	0.0546912	-3.84154	0.000122264	0.0552557
1700101I11Rik	785.513	-0.549141	0.143379	-3.83	0.000128142	0.056209
Atxn2l	6640.82	-0.32253	0.084779	-3.80436	0.000142171	0.060581
Dnah7c	196.951	0.462828	0.121982	3.79424	0.000148096	0.0613528
Adi1	1239.15	0.303847	0.0804947	3.77475	0.000160167	0.0645602
Rps12	2755.78	0.36609	0.097236	3.76496	0.000166576	0.0653765
Obsl1	1022.01	-0.406519	0.109175	-3.72354	0.000196449	0.0709297
Smim10l1	5623.43	0.223435	0.0600418	3.72133	0.000198179	0.0709297
Bcl9l	2368.09	-0.24237	0.0656	-3.69467	0.000220174	0.0709297
Cacna1h	4624.03	-0.265466	0.0715908	-3.70811	0.000208815	0.0709297
Crtc1	8350.97	-0.198584	0.0535636	-3.70744	0.000209364	0.0709297
Scrn1	4401.57	-0.261354	0.0706655	-3.69847	0.000216903	0.0709297
Urb1	562.137	-0.382528	0.102638	-3.72698	0.000193787	0.0709297
Sec62	6892.16	0.184436	0.0499715	3.69082	0.000223528	0.0709297
Gm7854	109.522	-0.741648	0.200412	-3.70062	0.000215073	0.0709297
Mir3091	75.2147	-0.939837	0.255113	-3.684	0.0002296	0.0713387
9330162012Rik	287.816	-0.501997	0.13663	-3.67414	0.000238655	0.0726389
Zbtb7a	5945.85	-0.186266	0.0508024	-3.66649	0.000245905	0.0733484
Skp1a	11459.1	0.188635	0.0515885	3.65653	0.000255651	0.0740473
Arhgef17	9011.04	-0.174549	0.0477692	-3.65401	0.000258178	0.0740473
Dyrk1b	1109.78	-0.333706	0.0920066	-3.62697	0.000286763	0.0791996
Inf2	13584.4	-0.28262	0.077902	-3.62789	0.000285751	0.0791996
Gpr26	1100.42	-0.583008	0.16108	-3.61936	0.00029533	0.0800827
Tgm4	113.218	0.606627	0.16795	3.61194	0.000303917	0.0809396
Apip	256.354	0.505562	0.140832	3.58981	0.000330919	0.0865846
Spire2	715.895	-0.251479	0.0702396	-3.5803	0.000343201	0.0874917
Kcnh4	1249.87	-0.455474	0.127341	-3.5768	0.000347824	0.0874917
Rragb	2958	0.253132	0.070832	3.57369	0.000351985	0.0874917
Nrsn1	12737.3	0.175947	0.0495307	3.55227	0.000381917	0.0887793
Arl6ip1	7507.98	0.159142	0.0447568	3.55571	0.000376961	0.0887793
Caln1	3014.46	-0.499667	0.140152	-3.56518	0.000363611	0.0887793
Gm12339	130.757	-0.732946	0.206082	-3.55658	0.000375713	0.0887793
Zfhx2	3244.46	-0.353094	0.0994956	-3.54884	0.000386929	0.0887793
Tnrc18	4601.67	-0.282304	0.0797249	-3.54098	0.000398642	0.0900811
Sox2	1556.06	-0.325839	0.0924278	-3.52533	0.000422952	0.0927634
Mesd	2372.02	0.199344	0.056502	3.52809	0.000418569	0.0927634
Hspa5	8640.57	0.294999	0.0842784	3.50029	0.000464757	0.09953
4930581F22Rik	228.372	-0.523119	0.149831	-3.4914	0.000480499	0.09953
Ssr3	5328.36	0.244399	0.0699585	3.49348	0.000476764	0.09953
Papln	343.624	-0.487472	0.139604	-3.49181	0.000479752	0.09953
