# Supplementary material for: Opposite sex housing enhances reproductive function and induces transcriptional changes in the preoptic area of GnRH-deficient mice
Source: Front Endocrinol (Lausanne). 2025 Apr 15;16:1571740. doi: 10.3389/fendo.2025.1571740 (PMC12037384; doi:10.3389/fendo.2025.1571740)
Supplement: Supplementary file 2 [file Table2.xlsx]

## Sheet: Sheet1
Supplementary Table 2: Sample information including mouse ID, housing conditions, genotype, and alignment statistics.
Mouse ID	Housing Condition	Genotype	Sacrifice Date	Total Reads	Total Mapped	Unique Mapped
PN320DO1	Opposite	dnFGFR	2021-05-01	81977386	79606635(97.11%)	74930238(91.4%)
PN320DO2	Opposite	dnFGFR	2021-05-01	85818254	83397952(97.18%)	78507206(91.48%)
PN320DO3	Opposite	dnFGFR	2021-05-01	80434496	78135602(97.14%)	73697711(91.62%)
PN320DO4	Opposite	dnFGFR	2021-05-21	86787042	84179592(97.0%)	79303584(91.38%)
PN320DO5	Opposite	dnFGFR	2021-05-28	82349204	79825875(96.94%)	75617396(91.83%)
PN320CO1	Opposite	Control	2021-06-19	81729272	79328456(97.06%)	74719471(91.42%)
PN320CO2	Opposite	Control	2021-06-19	83598640	80958665(96.84%)	76040538(90.96%)
PN320CO3	Opposite	Control	2021-06-19	86115942	83764527(97.27%)	78813252(91.52%)
PN320CO4	Opposite	Control	2021-06-26	78045402	75774147(97.09%)	71444546(91.54%)
PN320CO5	Opposite	Control	2021-06-26	84346168	81911631(97.11%)	77133726(91.45%)
PN320DS1	Same	dnFGFR	2021-05-01	83246274	80700757(96.94%)	76504140(91.9%)
PN320DS2	Same	dnFGFR	2021-05-13	90098166	87320297(96.92%)	82397369(91.45%)
PN320DS3	Same	dnFGFR	2021-05-13	82029788	79349655(96.73%)	75083075(91.53%)
PN320DS4	Same	dnFGFR	2021-11-07	80371044	78031874(97.09%)	73989263(92.06%)
PN320DS5	Same	dnFGFR	2021-05-28	90506978	87826434(97.04%)	82756920(91.44%)
PN320CS1	Same	Control	2021-06-12	81341530	78956214(97.07%)	74517029(91.61%)
PN320CS2	Same	Control	2021-06-19	87110692	84505979(97.01%)	79616383(91.4%)
PN320CS3	Same	Control	2021-06-26	87850612	85381173(97.19%)	80214792(91.31%)
PN320CS4	Same	Control	2021-07-01	95720868	92867796(97.02%)	87897769(91.83%)
PN320CS5	Same	Control	2021-07-05	95447574	92539645(96.95%)	87525555(91.7%)
